# Supplementary material for: Dirofilaria immitis: Genotyping Randomly Selected European Clinical Samples and USA Laboratory Isolates with Molecular Markers Associated with Macrocyclic Lactone Susceptibility and Resistance
Source: Pathogens. 2022 Aug 18;11(8):934. doi: 10.3390/pathogens11080934 (PMC9415351; doi:10.3390/pathogens11080934)
Supplement: Supplementary file 1 [file pathogens-11-00934-s001.zip]

Archive with 2 entries (2 files):
- CURRYetal_SNP_PathogensDataSetS1.pdf
- CURRYetal_SNP_PathogensTableS15.pdf
